# Supplementary material for: Glucosinolate Profile and Glucosinolate Biosynthesis and Breakdown Gene Expression Manifested by Black Rot Disease Infection in Cabbage
Source: Plants (Basel). 2020 Aug 30;9(9):1121. doi: 10.3390/plants9091121 (PMC7569847; doi:10.3390/plants9091121)
Supplement: Supplementary file 1 [file plants-09-01121-s001.zip]

Archive with 3 entries (3 files):
- Supplementary materials/Copy of Supplementary data S2.xls
- Supplementary materials/Supplementary data S1.pptx
- Supplementary materials/Supplementary Figures and Tables.docx
