# Supplementary material for: Glucosinolate Profile and Glucosinolate Biosynthesis and Breakdown Gene Expression Manifested by Black Rot Disease Infection in Cabbage
Source: Plants (Basel). 2020 Aug 30;9(9):1121. doi: 10.3390/plants9091121 (PMC7569847; doi:10.3390/plants9091121)
Supplement: Supplementary file 1 [file plants-09-01121-s001.zip › Supplementary materials/Copy of Supplementary data S2.xls]

## Sheet: GSL contents after HPLC analysi
				Glucosinolate content measurement of Cabbage Black rot R- and S-line (umol/g dry wt.)
	Sample	Replications	Glucoiberin	Progoitrin	Sinigrin	Gluconapin	Glucoiberverin	4-Hydroxyglucobrassicin	Glucoerucin	Glucobrassicin	4-Methoxyglucobrassicin	Neoglucobrassicin	Total GSL
	RControl	1	1.33	0.33	2.13	0.25	0.15	0.14	0.42	2.09	0.59	1.21	8.64
	RControl	2	1.31	0.32	2.18	0.24	0.11	0.15	0.44	2.13	0.57	1.22	8.67
	RControl	3	1.31	0.31	2.11	0.21	0.09	0.14	0.41	2.23	0.57	1.19	8.57
	Mean		1.31667	0.32	2.14	0.233333	0.116667	0.143333	0.423333	2.15	0.576667	1.20667	8.62667
	SD		0.011547	0.01	0.0360555	0.0208167	0.0305505	0.0057735	0.0152753	0.072111	0.011547	0.0152753	0.051316
	R1DM	1	0.91	0.08	2.38	0.19	0.32	0.1	0.34	2.19	0.53	1.35	8.39
	R1DM	2	0.85	0.07	2.37	0.18	0.28	0.12	0.33	2.27	0.55	1.45	8.47
	R1DM	3	0.93	0.07	2.46	0.17	0.31	0.16	0.35	2.62	0.54	1.61	9.22
	Mean		0.896667	0.0733333	2.40333	0.18	0.303333	0.126667	0.34	2.36	0.54	1.47	8.69333
	SD		0.0416333	0.0057735	0.0493288	0.01	0.0208167	0.0305505	0.01	0.228692	0.01	0.131149	0.457857
	R1DT	1	1.09	0.04	9.88	0.85	1.08	0.74	1.86	12.38	1.71	2.45	32.08
	R1DT	2	0.97	0.04	9.78	0.88	1.16	0.74	1.88	12.35	1.35	2.53	31.68
	R1DT	3	1.03	0.03	9.76	0.86	1.09	0.72	1.81	12.12	1.63	2.59	31.64
	Mean		1.03	0.0366667	9.80667	0.863333	1.11	0.733333	1.85	12.2833	1.56333	2.52333	31.8
	SD		0.06	0.0057735	0.064291	0.0152753	0.043589	0.011547	0.0360555	0.142244	0.189033	0.0702377	0.243311
	R3DM	1	0.85	0.07	3.13	0.11	0.33	0.18	0.46	3.51	0.61	1.98	11.23
	R3DM	2	0.86	0.05	3.04	0.12	0.38	0.16	0.47	3.98	0.66	1.86	11.58
	R3DM	3	0.83	0.04	3.12	0.11	0.39	0.14	0.48	3.76	0.67	1.97	11.51
	Mean		0.846667	0.0533333	3.09667	0.113333	0.366667	0.16	0.47	3.75	0.646667	1.93667	11.44
	SD		0.0152753	0.0152753	0.0493288	0.0057735	0.0321455	0.02	0.01	0.23516	0.0321455	0.0665833	0.185203
	R3DT	1	1.21	0.09	4.97	0.21	1.83	1.64	0.82	5.53	2.95	6.96	26.21
	R3DT	2	1.24	0.09	4.42	0.22	1.99	1.66	0.88	5.22	3.07	6.91	25.7
	R3DT	3	1.04	0.07	4.87	0.24	1.89	1.63	0.89	5.14	3.08	7.12	25.97
	Mean		1.16333	0.0833333	4.75333	0.223333	1.90333	1.64333	0.863333	5.29667	3.03333	6.99667	25.96
	SD		0.107858	0.011547	0.292973	0.0152753	0.080829	0.0152753	0.0378594	0.205994	0.0723418	0.109697	0.255147
	R5DM	1	0.75	0.02	2.36	0.25	0.52	0.13	0.32	3.11	0.86	2.29	10.61
	R5DM	2	0.62	0.02	2.19	0.29	0.51	0.15	0.38	3.26	0.85	2.21	10.48
	R5DM	3	0.61	0.01	2.38	0.27	0.45	0.12	0.33	3.24	0.91	2.24	10.56
	Mean		0.66	0.0166667	2.31	0.27	0.493333	0.133333	0.343333	3.20333	0.873333	2.24667	10.55
	SD		0.0781025	0.0057735	0.104403	0.02	0.0378594	0.0152753	0.0321455	0.0814453	0.0321455	0.0404145	0.0655744
	R5DT	1	0.46	0.07	2.26	0.32	0.56	0.14	0.47	3.19	0.91	2.19	10.57
	R5DT	2	0.41	0.06	2.27	0.32	0.51	0.13	0.41	3.29	0.91	2.18	10.49
	R5DT	3	0.57	0.07	2.42	0.33	0.48	0.13	0.41	3.62	0.97	2.14	11.14
	Mean		0.48	0.0666667	2.31667	0.323333	0.516667	0.133333	0.43	3.36667	0.93	2.17	10.7333
	SD		0.0818535	0.0057735	0.0896289	0.0057735	0.0404145	0.0057735	0.034641	0.225019	0.034641	0.0264575	0.354448
	SControl	1	0.645619	0.02	3.08	0	0.17	0	0.38	1.68	0.43	2.01	8.41562
	SControl	2	0.79	0.04	3.08	0	0.18	0	0.37	1.77	0.47	2.04	8.74
	SControl	3	0.89	0.06	3.09	0	0.2	0	0.34	1.59	0.46	2.02	8.65
	Mean		0.775206	0.04	3.08333	0	0.183333	0	0.363333	1.68	0.453333	2.02333	8.60187
	SD		0.12286	0.02	0.0057735	0	0.0152753	0	0.0208167	0.09	0.0208167	0.0152753	0.16746
	S1DM	1	0.55	0.03	2.35	0	0.27	0	0.48	1.4	0.54	1.18	6.8
	S1DM	2	0.76	0.05	2.35	0	0.23	0	0.46	1.06	0.42	1.18	6.51
	S1DM	3	0.64	0.02	2.12	0	0.21	0	0.47	1.46	0.51	1.13	6.56
	Mean		0.65	0.0333333	2.27333	0	0.236667	0	0.47	1.30667	0.49	1.16333	6.62333
	SD		0.105357	0.0152753	0.132791	0	0.0305505	0	0.01	0.215716	0.06245	0.0288675	0.155027
	S1DT	1	0.59	0.05	1.86	0	0.34	0	0.79	4.12	0.76	1.85	10.36
	S1DT	2	0.59	0.02	1.52	0	0.36	0	0.76	4.15	0.78	1.51	9.69
	S1DT	3	0.64	0.03	1.27	0	0.24	0	0.77	4.59	0.75	1.45	9.74
	Mean		0.606667	0.0333333	1.55	0	0.313333	0	0.773333	4.28667	0.763333	1.60333	9.93
	SD		0.0288675	0.0152753	0.296142	0	0.064291	0	0.0152753	0.263122	0.0152753	0.215716	0.373229
	S3DM	1	0.65	0.04	3.15	0	0.23	0	0.57	0.21	0.28	1.86	6.99
	S3DM	2	0.52	0.01	3.18	0	0.22	0	0.55	0.3	0.26	1.91	6.95
	S3DM	3	0.75	0.02	3.57	0	0.23	0	0.52	0.49	0.45	1.86	7.89
	Mean		0.64	0.0233333	3.3	0	0.226667	0	0.546667	0.333333	0.33	1.87667	7.27667
	SD		0.115326	0.0152753	0.234307	0	0.0057735	0	0.0251661	0.142945	0.104403	0.0288675	0.531539
	S3DT	1	0.68	0.02	2.15	0	0.31	0	0.61	0.33	0.36	2.41	6.87
	S3DT	2	0.52	0.04	2.74	0	0.31	0	0.72	0.32	0.34	2.31	7.3
	S3DT	3	0.64	0.05	2.87	0	0.21	0	0.61	0.33	0.31	2.51	7.53
	Mean		0.613333	0.0366667	2.58667	0	0.276667	0	0.646667	0.326667	0.336667	2.41	7.23333
	SD		0.0832666	0.0152753	0.38371	0	0.057735	0	0.0635085	0.0057735	0.0251661	0.1	0.335012
	S5DM	1	0.89	0.03	2.04	0	0.22	0	0.62	0.56	0.24	2.18	6.78
	S5DM	2	0.84	0.02	2.87	0	0.27	0	0.64	0.66	0.23	2.18	7.71
	S5DM	3	0.86	0.01	2.58	0	0.21	0	0.66	0.53	0.17	2.13	7.15
	Mean		0.863333	0.02	2.49667	0	0.233333	0	0.64	0.583333	0.213333	2.16333	7.21333
	SD		0.0251661	0.01	0.421228	0	0.0321455	0	0.02	0.0680686	0.0378594	0.0288675	0.468224
	S5DT	1	0.31	0.02	2.28	0	0.23	0	0.72	0.34	0.29	2.16	6.35
	S5DT	2	0.33	0.04	2.45	0	0.17	0	0.73	0.38	0.28	2.16	6.54
	S5DT	3	0.34	0.02	2.82	0	0.12	0	0.73	0.65	0.42	2.16	7.26
	Mean		0.326667	0.0266667	2.51667	0	0.173333	0	0.726667	0.456667	0.33	2.16	6.71667
	SD		0.0152753	0.011547	0.276104	0	0.0550757	0	0.0057735	0.168622	0.0781025	0	0.480035

## Sheet: qRT data after expression analy
									q-RT data of control mock and treated R and S cabbage plants
	Sample	Replications	Genotype	MYB28 - Bol007795	MYB28 - Bol036286	MYB28 - Bol017019	MYB28-Bol036743	MYB29 - Bol008849	MYB34 - Bol017062	MYB34 - Bol007760	MYB34 - Bol036262	MYB51 - Bol013207	MYB51 - Bol030761	MYB122-Bol026204	ST5a - Bol039395	ST5a - Bol026200	ST5b - Bol026202	ST5b - Bol026201	ST5c - Bol030757	FMOGS-OX2 - Bol010993	FMOGS-OX5- Bol029100	FMOGS-OX5 - Bol031350	GSL-OH - Bol033373	CYP81F1 - Bol028913	CYP81F1 - Bol028914	CYP81F1 - Bol017375	CYP81F1 - Bol017376	CYP81F2 - Bol012237	CYP81F2 - Bol014239	CYP81F2 - Bol026044	CYP81F3 - Bol032711	CYP81F3 - Bol028919	CYP81F4 - Bol032712	CYP81F4 - Bol032714	CYP81F4 - Bol028918	IGMT1 - Bol007029	IGMT1 - Bol020663	IGMT2 - Bol007030	AOP2-Bo2g102190	AOP2-Bo3g052110	AOP2-Bo9g006240	TGG1-Bol017328	TGG2-Bol025706	PEN2-Bol030092	TGG2-Bol028319	TGG5-Bol031599
	RControl	1	1	1	1	1	1	1	1	1	1	1	1	1	1	1	1	1	1	1	1	1	1	1	1	1	1	1	1	1	1	1	1	1	1	1	1	1	1	1	1	1	1	1	1	1
	RControl	2	1	1	1	1	1	1	1	1	1	1	1	1	1	1	1	1	1	1	1	1	1	1	1	1	1	1	1	1	1	1	1	1	1	1	1	1	1	1	1	1	1	1	1	1
	RControl	3	1	1	1	1	1	1	1	1	1	1	1	1	1	1	1	1	1	1	1	1	1	1	1	1	1	1	1	1	1	1	1	1	1	1	1	1	1	1	1	1	1	1	1	1
		Mean	1	1	1	1	1	1	1	1	1	1	1	1	1	1	1	1	1	1	1	1	1	1	1	1	1	1	1	1	1	1	1	1	1	1	1	1	1	1	1	1	1	1	1	1
		SD	0	0	0	0	0	0	0	0	0	0	0	0	0	0	0	0	0	0	0	0	0	0	0	0	0	0	0	0	0	0	0	0	0	0	0	0	0	0	0	0	0	0	0	0
	R1DM	1	1	0.544624	1.34102	0.484085	0.41851	0.470848	0.192554	0.204948	0.247129	0.988514	0.203533	0.207809	0.575678	0.308498	0.254076	0.490843	0.395934	0.474123	0.317171	0.385108	0.647671	0.3423	0.0596776	0.652176	0.480742	0.185995	0.442372	0.359318	0.243726	0.421421	0.31498	0.156402	0.129707	0.903335	0.0976209	0.474123	0.382447	0.23871	1.0163	0.306367	2.11893	2.11893	0.6846	0.480742
	R1DM	2	1	0.647671	1.41748	0.698985	0.860551	0.409897	0.255843	0.16532	0.16532	0.723635	0.206374	0.274206	0.401461	0.289841	0.216634	0.371989	0.393199	0.474123	0.185995	0.270431	0.559936	0.398688	0.0568511	0.575678	0.467596	0.281915	0.484085	0.259415	0.164178	0.390483	0.153184	0.134282	0.180909	0.878633	0.103187	0.497695	0.395934	0.219658	1.03766	0.407066	4.3269	1.90968	0.600124	0.480742
	R1DM	3	1	0.511687	1.42734	0.537126	0.848704	0.454809	0.31498	0.187288	0.270431	0.915945	0.117712	0.224274	0.508152	0.268563	0.323836	0.379806	0.393199	0.404254	0.206374	0.255843	0.544624	0.415619	0.0639609	0.600124	0.504642	0.312805	0.480742	0.31498	0.248847	0.395934	0.33294	0.104627	0.158586	0.884745	0.0956119	0.467596	0.393199	0.257623	1.05946	0.319377	1.79419	3.03845	0.718636	0.464366
		Mean	1	0.567994	1.39528	0.573399	0.709255	0.445185	0.254459	0.185852	0.227627	0.876031	0.175873	0.23543	0.495097	0.288967	0.264849	0.414213	0.394111	0.450833	0.236513	0.303794	0.584077	0.385536	0.0601632	0.609326	0.484327	0.260238	0.469066	0.311238	0.218917	0.402613	0.267035	0.13177	0.156401	0.888904	0.0988066	0.479804	0.390527	0.238664	1.03781	0.34427	2.74667	2.35568	0.667787	0.475283
		SD	0	0.0709404	0.0472497	0.111947	0.251862	0.0315948	0.061225	0.0198532	0.0552027	0.136876	0.0503889	0.0345756	0.0878388	0.0199818	0.0544065	0.0664787	0.00157901	0.040339	0.070591	0.0707963	0.0556036	0.0383883	0.00357965	0.0390705	0.0187818	0.0661257	0.0231781	0.0500566	0.0474746	0.0165146	0.0990059	0.0259786	0.0256704	0.0128655	0.00392431	0.0158335	0.00712958	0.0189824	0.0215795	0.0547703	1.37811	0.600472	0.0610186	0.00945458
	R1DT	1	1	0.488016	1.47939	2.35381	1.95206	0.282241	9.81508	0.210954	0.165511	0.792784	0.168989	0.117848	0.313166	0.328736	0.410371	0.685391	0.315344	1.71119	0.265172	0.123707	0.523042	0.70466	0.0899333	1.13682	5.75573	1.22688	0.268874	1.06069	0.244008	0.760489	0.675955	0.534033	0.205185	1.04608	0.512278	0.78187	0.195467	0.380245	10.9663	0.302499	4.18434	20.182	0.335643	0.690159
	R1DT	2	1	0.588453	1.47939	2.91804	1.96564	0.300409	9.09454	0.198196	0.154427	1.55294	0.163232	0.0788361	0.617709	0.229251	0.171348	0.815072	0.537747	1.95206	0.215387	0.137262	0.604997	0.584389	0.0260062	0.792784	5.52127	1.27015	0.319746	1.20164	0.399149	0.873573	0.282241	0.537747	0.212421	0.962594	0.416099	0.765779	0.268874	0.342696	10.4469	0.35233	4.18434	20.182	0.288172	0.750019
	R1DT	3	1	0.600818	1.51047	2.89788	1.96564	0.282241	9.22149	0.203768	0.179867	1.44894	0.143091	0.120324	0.49141	0.240649	0.315344	0.885768	0.488016	1.7593	0.308855	0.127185	0.596668	0.592546	0.0963882	1.07549	5.95871	1.31494	0.313166	1.11342	0.407536	0.709562	0.340329	0.572362	0.219912	1.06069	0.385553	0.82645	0.267016	0.382889	10.6664	0.290176	3.26029	19.4946	0.315344	0.771105
		Mean	1	0.559096	1.48975	2.72325	1.96112	0.288297	9.37704	0.204306	0.166602	1.26489	0.158437	0.105669	0.474095	0.266212	0.299021	0.79541	0.447036	1.80752	0.263138	0.129385	0.574902	0.627198	0.0707759	1.0017	5.74524	1.27066	0.300595	1.12525	0.350231	0.781208	0.432842	0.548047	0.212506	1.02312	0.437977	0.791366	0.243786	0.36861	10.6932	0.315002	3.87632	19.9529	0.313053	0.737095
		SD	0	0.0618667	0.017947	0.320097	0.00783907	0.0104892	0.384632	0.00639595	0.0127547	0.412147	0.0135988	0.0232714	0.153008	0.0544464	0.120345	0.101625	0.116727	0.127471	0.0467673	0.00703988	0.0451047	0.0672079	0.0389058	0.183505	0.218909	0.0440311	0.0276682	0.0712146	0.0920875	0.0839456	0.212536	0.0211389	0.0073638	0.0529248	0.0661349	0.0314308	0.0418552	0.0224813	0.260726	0.0329094	0.533501	0.396913	0.0238186	0.0419927
	R3DM	1	1	0.714497	1.3333	0.942785	0.685391	0.626332	0.494828	0.64842	0.442884	1.32409	0.152301	0.151249	0.477973	0.477973	0.212421	0.609205	0.604997	0.798298	0.237336	0.530344	0.342696	0.596668	0.0821839	0.671286	0.304603	1.87254	0.600818	1.84676	0.244008	1.3333	1.57462	0.442884	0.390935	1.00347	0.298334	1.43893	0.230846	0.37501	0.734584	0.639493	4.94167	2.62989	0.82645	0.739694
	R3DM	2	1	0.885768	1.93858	0.49827	0.724471	0.626332	1.03168	0.505226	0.560583	1.30586	0.102593	0.213899	0.626332	0.404721	0.249135	0.671286	0.584389	0.855595	0.278355	0.572362	0.584389	0.613442	0.0653803	0.584389	0.306721	1.95206	0.832199	1.6529	0.224533	1.30586	1.52098	0.439825	0.413225	1.08298	0.276433	1.6077	0.468136	0.393654	0.750019	0.709562	5.33319	2.79917	0.787308	0.709562
	R3DM	3	1	0.564482	1.52098	0.709562	1.20164	0.617709	0.600818	0.584389	0.484645	1.24401	0.137262	0.235696	0.584389	0.393654	0.244008	0.792784	0.298334	0.989657	0.226095	0.494828	0.564482	0.657471	0.0336092	0.51943	0.319746	1.96564	0.798298	1.64148	0.259715	1.31494	1.54221	0.421908	0.396392	1.11342	0.257921	1.35191	0.234068	0.436786	0.675955	0.613442	1.93858	2.85799	0.861546	0.685391
		Mean	1	0.721582	1.59762	0.716872	0.8705	0.623458	0.70911	0.579345	0.496037	1.29132	0.130719	0.200281	0.562898	0.425449	0.235188	0.691092	0.495907	0.881183	0.247262	0.532511	0.497189	0.622527	0.0603911	0.591701	0.310357	1.93008	0.743772	1.71372	0.242752	1.31803	1.54594	0.434872	0.400184	1.06662	0.277562	1.46618	0.311017	0.401817	0.720186	0.654166	4.07115	2.76235	0.825101	0.711549
		SD	0	0.16076	0.309833	0.222347	0.287438	0.00497843	0.284339	0.0717302	0.0596709	0.0419719	0.0254921	0.0438394	0.076479	0.045822	0.0198826	0.0933783	0.171413	0.0982119	0.027508	0.0388123	0.134165	0.0314033	0.0246687	0.076192	0.0082004	0.0502902	0.124956	0.115365	0.0176244	0.0139782	0.0270119	0.011331	0.0116189	0.0567696	0.0202302	0.130054	0.136079	0.031687	0.0390749	0.0497111	1.85721	0.118426	0.0371375	0.0272057
	R3DT	1	1	0.925518	2.15596	0.76755	0.794618	0.275158	1.90308	0.54274	0.27137	1.10829	0.229781	9.24282	0.726147	0.90021	0.142431	0.794618	6.49052	1.24689	0.236241	0.353145	0.881684	0.265785	0.148479	1.33638	1.0485	12.5389	1.42241	1.2643	0.402855	1.01983	15.1194	11.5381	0.389132	3.50237	0.499423	3.70207	0.408479	0.290847	1.21279	0.132893	4.71852	3.80615	0.368142	0.691755
	R3DT	2	1	1.13945	2.02558	0.355602	0.58574	0.273258	1.116	0.472483	0.184071	1.83825	0.171744	10.1144	0.701412	0.893992	0.121441	0.893992	6.67299	1.4323	0.18664	0.355602	0.375877	0.303198	0.131063	1.4323	1.0558	12.2808	2.31071	1.39313	0.419963	0.557999	15.015	10.6172	0.320486	3.57597	0.502896	4.19402	0.296959	0.256732	0.672839	0.23138	4.75134	3.88613	0.495973	0.492547
	R3DT	3	1	1.12376	2.12628	0.65444	0.658992	0.265785	2.14107	0.419963	0.397309	1.72708	0.246274	10.3269	0.711203	0.772889	0.200036	0.944965	6.35694	1.35504	0.220421	0.360566	0.363073	0.322715	0.141447	1.39313	1.14737	12.2808	2.18606	1.38351	0.456388	1.02693	14.8083	10.8403	0.334096	2.82516	0.492547	4.46399	0.405657	0.318272	0.64992	0.19592	3.57597	4.02317	0.502896	0.686977
		Mean	1	1.06291	2.10261	0.592531	0.679784	0.2714	1.72005	0.478395	0.28425	1.55787	0.215933	9.89469	0.712921	0.855697	0.154636	0.877858	6.50682	1.34474	0.214434	0.356437	0.540212	0.297233	0.14033	1.38727	1.08389	12.3668	1.97306	1.34698	0.426402	0.868253	14.9809	10.9985	0.347905	3.30117	0.498289	4.12003	0.370365	0.288617	0.845184	0.186731	4.34861	3.90515	0.45567	0.62376
		SD	0	0.119241	0.0683413	0.212838	0.10598	0.00495476	0.536488	0.0616018	0.107201	0.393299	0.039147	0.574448	0.0124567	0.071781	0.0406941	0.0764611	0.158652	0.093133	0.0253366	0.00378013	0.295793	0.0289299	0.00876167	0.0482263	0.0550966	0.148983	0.480933	0.0717683	0.0273412	0.268712	0.158354	0.480401	0.036347	0.413872	0.00526709	0.386309	0.0635874	0.0308308	0.318565	0.0498823	0.669327	0.109753	0.075881	0.113659
	R5DM	1	1	0.736284	1.116	0.756983	0.636545	0.303198	0.509917	0.64543	0.381124	1.116	0.531571	0.925518	0.58574	1.18783	0.334096	0.273258	1.116	1.40282	0.27137	0.419963	1.24689	0.355602	0.0889004	2.08252	0.691755	2.34296	2.09701	1.15535	0.495973	0.746562	1.34568	0.85165	0.58574	2.02558	0.258517	1.97019	0.417062	0.509917	1.22123	0.145424	2.24752	2.14107	0.762249	0.485766
	R5DM	2	1	0.875594	2.05385	0.964821	0.80571	0.428787	0.472483	0.64543	0.422884	1.17963	0.405657	0.978289	0.58574	1.10829	0.275158	0.506394	0.54274	0.789129	0.373281	0.538991	1.23828	0.341116	0.0603013	1.81294	0.524252	2.17096	2.26315	1.10829	0.64543	1.33638	1.51397	0.772889	0.531571	1.99769	0.244572	1.98389	0.373281	0.593917	1.17963	0.158037	4.34192	2.80565	0.550316	0.672839
	R5DM	3	1	1.28194	2.54618	0.845768	1.17148	0.550316	0.978289	0.606397	0.383775	1.49312	0.482411	0.925518	0.589815	1.0558	0.301104	0.288838	0.535268	1.36446	0.358075	0.375877	1.23828	0.353145	0.0450707	1.73909	0.350706	2.26315	2.39219	1.0485	0.682232	1.30888	1.5351	0.834124	0.569723	1.94306	0.241205	1.91631	0.368142	0.573686	1.20442	0.147454	1.78798	2.67277	0.794618	0.794618
		Mean	1	0.964607	1.90534	0.855857	0.871245	0.427434	0.653563	0.632419	0.395928	1.26292	0.473213	0.943109	0.587098	1.11731	0.303453	0.356163	0.731335	1.18547	0.334242	0.444944	1.24115	0.349954	0.0647575	1.87819	0.522238	2.25902	2.25078	1.10405	0.607878	1.13061	1.46492	0.819554	0.562345	1.98878	0.248098	1.9568	0.386161	0.559173	1.20176	0.150305	2.79247	2.53983	0.702394	0.651074
		SD	0	0.283512	0.726564	0.104286	0.273423	0.123565	0.281844	0.0225362	0.0233822	0.201888	0.0634586	0.0304675	0.00235221	0.0664786	0.0295389	0.130337	0.333148	0.343778	0.0549769	0.0843775	0.00497266	0.00775217	0.022252	0.180774	0.170534	0.0860749	0.14798	0.05355	0.0986442	0.332878	0.103802	0.0413526	0.0278285	0.0419728	0.00917888	0.0357239	0.0268836	0.0438404	0.0209267	0.00677276	1.36139	0.351666	0.132694	0.155572
	R5DT	1	1	0.820742	2.48802	0.588453	1.26138	0.843816	0.635075	0.458502	0.445964	1.28788	0.315344	0.184923	0.468136	0.51943	0.449066	0.268874	0.290176	1.20164	0.252613	0.256139	0.96929	0.576343	0.149167	0.867539	0.671286	1.7593	2.24233	1.29684	0.694959	0.982821	2.13613	0.512278	0.849685	1.67597	0.592546	1.97931	0.167822	0.442884	0.936272	0.326465	5.15153	3.28297	0.534033	0.515842
	R5DT	2	1	1.16878	2.38667	0.755236	0.849685	1.05336	0.51943	0.690159	0.359733	1.11342	0.272627	0.199575	0.809442	0.390935	0.349896	0.49827	0.657471	1.18509	0.249135	0.227667	0.891929	0.494828	0.413225	0.671286	0.750019	1.80876	1.42899	1.44894	0.635075	1.1607	1.58557	0.904379	0.867539	1.1607	0.308855	1.72309	0.337978	0.362236	1.01045	0.372419	5.04551	3.14923	0.474671	0.576343
	R5DT	3	1	1.03886	2.5403	0.843816	0.505226	0.949342	1.29684	0.750019	0.477973	1.09051	0.292194	0.242322	0.690159	0.407536	0.442884	0.418994	0.604997	1.25266	0.270744	0.268874	0.923382	0.588453	0.32421	0.666649	0.837987	1.77154	1.41912	1.35191	0.724471	1.14472	2.16595	0.976032	0.855595	1.27899	0.596668	1.7593	0.340329	0.477973	1.03886	0.247414	3.79737	3.90413	0.49141	0.572362
		Mean	1	1.00946	2.47167	0.729168	0.872096	0.94884	0.817115	0.632893	0.42789	1.16394	0.293389	0.20894	0.655912	0.4393	0.413949	0.395379	0.517548	1.21313	0.257497	0.250893	0.9282	0.553208	0.295534	0.735158	0.753098	1.77986	1.69682	1.3659	0.684835	1.09608	1.96255	0.797563	0.857606	1.37189	0.499356	1.82057	0.282043	0.427697	0.995194	0.315433	4.6648	3.44544	0.500038	0.554849
		SD	0	0.175871	0.0781106	0.129662	0.378574	0.104774	0.419458	0.153965	0.0611567	0.107949	0.0213837	0.0298236	0.173211	0.0698888	0.055557	0.116507	0.19865	0.0352219	0.0116029	0.021098	0.038905	0.0509198	0.134344	0.114668	0.0833931	0.0257608	0.472456	0.0770099	0.0455496	0.0984129	0.326816	0.249648	0.00909518	0.269906	0.164992	0.138664	0.0989253	0.0593443	0.0529679	0.0632286	0.753087	0.402822	0.0306069	0.03384
	SControl	1	2	1.41421	1.31951	0.668964	0.716978	0.659754	0.473029	0.61132	0.105843	1.47427	0.864537	0.105112	0.768438	1.49485	1.03526	0.196146	0.732043	0.594604	1.02811	0.496546	1.09429	0.835088	0.547147	0.266093	0.225313	1.59107	0.926588	1.58008	0.0960547	1.14076	1.49485	0.351111	0.323088	0.870551	1.04247	1.12506	1.6358	0.360982	1.04247	0.920188	2.77022	1.22264	1.12506	1.10191
	SControl	2	2	1.64718	1.56917	0.907519	0.535887	0.628507	0.532185	0.632878	0.115023	1.46409	0.888843	0.169576	0.752623	1.01396	1.10957	0.517632	0.517632	0.517632	0.952638	0.496546	1.10191	0.562529	0.558644	0.61132	0.127627	1.52626	0.876606	1.68179	0.262429	1.09429	1.14076	0.266093	0.223756	0.876606	1.11729	1.04972	1.56917	0.432269	1.07177	1.1487	2.8481	1.19748	0.993092	1.49485
	SControl	3	2	1.56917	1.44393	0.823591	0.852635	0.650671	0.558644	0.594604	0.125869	1.47427	0.895025	0.166086	0.707107	1.31951	1.05702	0.619854	0.582367	1.04972	0.965936	0.392292	1.14076	0.895025	0.570382	0.702222	0.234881	1.46409	0.946058	1.17283	0.273573	1.08673	1.54756	0.320856	0.312083	0.858565	1.12506	1.18921	1.50525	0.447513	1.16473	1.07177	2.12874	1.25701	1.11729	1.42405
		Mean	2	1.54352	1.4442	0.800025	0.701833	0.646311	0.521286	0.612934	0.115579	1.47087	0.882802	0.146924	0.742723	1.27611	1.06728	0.444544	0.610681	0.720651	0.982229	0.461795	1.11232	0.764214	0.558724	0.526545	0.19594	1.52714	0.916417	1.47824	0.210686	1.10726	1.39439	0.312687	0.286309	0.868574	1.09494	1.12133	1.57007	0.413588	1.09299	1.04689	2.58235	1.22571	1.07848	1.34027
		SD	0	0.118583	0.12483	0.121011	0.158916	0.0160735	0.0438357	0.0191883	0.0100247	0.00587946	0.0161167	0.0362526	0.0318416	0.243365	0.0382013	0.221107	0.109974	0.287566	0.0402896	0.0601912	0.0249245	0.177217	0.0116177	0.230092	0.0593543	0.0634982	0.0358257	0.269331	0.0994297	0.0292567	0.221225	0.0430941	0.0544511	0.00918114	0.0456074	0.06982	0.0652834	0.0461909	0.0638357	0.11627	0.394766	0.0298859	0.0740492	0.209442
	S1DM	1	2	0.886791	1.25411	0.850667	0.53465	0.573024	0.700602	0.899171	0.102002	2.66968	0.771997	0.0951711	0.816014	0.577009	0.360149	0.300756	0.553504	0.750886	0.209739	0.278677	0.89296	0.491978	0.0863696	0.108568	0.0919292	2.02324	0.302848	0.827406	0.260015	0.777366	0.502316	0.478525	0.153538	1.9141	0.523647	1.9141	0.180075	0.107818	0.593231	0.690956	3.35582	1.25411	0.827406	1.05458
	S1DM	2	2	1.04006	1.21982	0.771997	0.549681	0.428292	0.649169	1.21139	0.101297	1.32562	1.08423	0.0875752	0.793701	0.549681	0.300756	0.715323	0.542113	1.04729	0.239263	0.278677	0.918064	0.542113	0.0506486	0.121301	0.0840078	1.82344	0.317905	0.63581	0.206851	0.672062	0.41658	0.66281	0.0746697	1.32562	0.46544	2.03731	0.138376	0.0751891	0.399611	0.82169	3.45017	1.30737	0.609909	0.827406
	S1DM	3	2	0.874583	1.29834	0.97716	0.569066	0.440333	0.649169	0.856584	0.104869	1.32562	1.21982	0.0985273	0.80478	0.557354	0.530957	0.345478	0.557354	0.990801	0.234339	0.260015	1.0693	0.549681	0.0951711	0.11162	0.0964996	1.83613	0.375443	0.715323	0.280616	0.766664	0.527289	0.48858	0.146266	1.38191	0.443396	2.09459	0.186425	0.108568	0.422396	0.649169	5.15748	1.30737	0.810378	0.905425
		Mean	2	0.933811	1.25742	0.866608	0.551132	0.48055	0.666313	0.989049	0.102723	1.77364	1.02535	0.0937578	0.804832	0.561348	0.397287	0.453852	0.550991	0.92966	0.22778	0.272456	0.960108	0.527924	0.0773964	0.11383	0.0908122	1.89427	0.332065	0.726179	0.249161	0.738698	0.482062	0.543305	0.124825	1.54054	0.477494	2.01533	0.168292	0.0971915	0.471746	0.720605	3.98782	1.28962	0.749231	0.929136
		SD	0	0.0922163	0.0393645	0.103506	0.0172536	0.0803109	0.0296946	0.193729	0.00189212	0.775994	0.229644	0.00561111	0.0111571	0.0140951	0.11951	0.227541	0.00792528	0.157378	0.0158168	0.0107746	0.0953926	0.0313592	0.0235786	0.00664817	0.00632037	0.11187	0.0383132	0.0962583	0.0380611	0.0579555	0.0580671	0.103616	0.0435873	0.324731	0.0414614	0.0922292	0.0261017	0.0190584	0.105825	0.0900009	1.01405	0.0307478	0.120956	0.115428
	S1DT	1	2	0.740549	1.20303	8.7949	4.61608	0.838956	0.658231	8.85607	0.249423	2.86129	1.33484	0.338368	1.30737	1.60956	0.720298	0.173941	0.52003	7.09433	0.385998	0.239263	1.39152	0.331405	0.0645547	0.609909	0.0711332	3.6217	0.730353	1.10701	0.0610725	1.4914	0.725309	1.05458	0.362654	2.52567	0.343092	3.47417	0.158952	0.201195	0.195693	0.653685	11.7669	1.72508	0.231112	0.700602
	S1DT	2	2	0.937354	1.71317	9.10505	5.15748	0.799221	0.605696	8.7949	0.375443	2.72578	1.4811	0.350301	1.60956	1.4012	0.827406	0.307076	0.756109	7.55099	0.304955	0.22324	1.41095	0.585064	0.0711332	0.816014	0.0696693	3.6978	0.725309	0.937354	0.0668312	1.41095	1.09936	0.581023	0.367717	2.15348	0.367717	3.52266	0.221698	0.226356	0.269184	0.549681	18.8523	1.9141	0.251158	0.943874
	S1DT	3	2	0.950439	2.08012	9.10505	5.01645	0.478525	0.573024	9.04216	0.385998	2.70695	1.54399	0.322343	1.76133	0.97716	0.614152	0.263645	0.695762	7.60352	0.226356	0.267325	1.39152	0.405189	0.0668312	0.827406	0.0663696	3.57184	0.761368	0.631418	0.0542838	1.09936	0.605696	0.569066	0.360149	2.38943	0.383332	2.9828	0.201195	0.17515	0.164558	0.681444	18.9834	1.57644	0.294567	0.695762
		Mean	2	0.876114	1.66544	9.00166	4.93	0.705567	0.612317	8.89771	0.336955	2.76467	1.45331	0.337004	1.55942	1.32931	0.720619	0.24822	0.657301	7.41628	0.30577	0.243276	1.398	0.440553	0.0675064	0.75111	0.0690574	3.63045	0.73901	0.891927	0.0607292	1.3339	0.810122	0.734889	0.363507	2.35619	0.364714	3.32654	0.193948	0.200901	0.209812	0.62827	16.5342	1.73854	0.258946	0.78008
		SD	0	0.117585	0.440491	0.179066	0.280865	0.197625	0.0429879	0.12878	0.0759883	0.0842037	0.10731	0.014029	0.231097	0.322272	0.106627	0.0678946	0.122649	0.28005	0.0798242	0.0223149	0.011215	0.130475	0.00334079	0.122416	0.00244003	0.0634341	0.0195265	0.241028	0.00628074	0.207064	0.25753	0.276924	0.0038551	0.188311	0.0202875	0.298677	0.0319943	0.0256041	0.0537232	0.0694607	4.1291	0.169234	0.0324361	0.141871
	S3DM	1	2	1.20164	0.787308	0.512278	0.416099	0.724471	0.91067	1.01748	0.247414	2.22684	1.07549	0.413225	1.06807	1.44894	0.427798	0.82645	0.541488	1.08298	0.219912	0.576343	1.28788	0.662044	0.249135	0.580352	0.771105	2.10672	2.6666	1.58557	0.501736	1.77154	0.942785	0.936272	0.418994	1.74715	0.552865	1.20164	0.505226	0.526681	0.613442	0.526681	4.70763	1.97931	1.01748	0.49141
	S3DM	2	2	1.28788	0.787308	0.942785	0.439825	0.49827	0.923382	1.1607	0.282241	2.21146	1.10573	0.449066	1.06069	1.22688	0.666649	0.885768	0.534033	1.06807	0.203768	0.477973	1.13682	0.622006	0.245705	0.556711	0.82645	1.58557	2.62989	1.40932	0.549046	1.79626	0.989657	0.879649	0.424842	1.77154	0.526681	1.48968	0.49827	0.64842	1.17691	0.433769	2.03496	2.25793	0.91067	0.515842
	S3DM	3	2	1.05336	0.78187	0.474671	0.433769	0.699793	0.873573	1.35191	0.230846	1.12117	1.06069	0.337978	0.962594	1.00347	0.416099	0.91067	0.643941	1.1607	0.222982	0.549046	1.38992	0.65293	0.252613	0.51943	0.72951	1.48968	2.79917	1.14472	0.501736	1.46917	0.949342	0.367292	0.401925	1.92519	0.549046	1.73508	0.635075	0.549046	0.584389	0.505226	5.18736	2.00694	0.898132	0.523042
		Mean	2	1.18096	0.785495	0.643245	0.429898	0.640845	0.902542	1.1767	0.2535	1.85316	1.08064	0.40009	1.03045	1.22643	0.503515	0.874296	0.573154	1.10391	0.215554	0.534454	1.27154	0.64566	0.249151	0.552164	0.775689	1.72732	2.69855	1.37987	0.517506	1.67899	0.960594	0.727738	0.415254	1.81462	0.542864	1.47546	0.54619	0.574716	0.791579	0.488559	3.97665	2.0814	0.942094	0.510098
		SD	0	0.11862	0.00313982	0.26009	0.0123273	0.124088	0.0258804	0.167788	0.0262327	0.633969	0.0229577	0.0566972	0.0588796	0.222736	0.141399	0.0432658	0.0614167	0.0497426	0.0103218	0.0507828	0.12734	0.020986	0.00345388	0.0307146	0.0486323	0.332049	0.089052	0.221893	0.0273147	0.18213	0.0253813	0.313436	0.0119074	0.0965261	0.0141449	0.267005	0.0770552	0.0648019	0.334019	0.0486464	1.69857	0.153506	0.0655862	0.0165798
	S3DT	1	2	2.49666	9.31787	0.650671	1.00696	1.24833	1.10191	3.11666	0.558644	10.4107	10.4831	0.148651	6.19026	19.4271	1.18099	0.97942	1.7411	1.33793	0.562529	0.586417	8.1681	1.38511	8.57419	0.594604	0.384219	3.34035	12.2101	18.6357	0.692555	24.9333	6.9163	2.90795	0.566442	16.3362	0.586417	17.2677	1.18099	0.48971	0.795536	0.586417	5.54044	1.85318	0.447513	0.795536
	S3DT	2	2	2.73208	8.81524	1.45397	0.870551	1.61328	1.01396	2.9897	0.366021	10.0561	10.4107	0.196146	6.32033	17.5087	1.28343	1.08673	2.07053	1.42405	0.524858	0.473029	7.83536	1.40444	10.2674	0.521233	0.80107	3.53081	11.9588	15.5625	0.80107	23.2636	6.86852	2.88786	0.650671	15.6707	0.586417	16.3362	1.10191	0.594604	0.82932	0.574349	5.46416	3.09513	0.45376	0.972655
	S3DT	3	2	2.92817	8.22491	1.37554	0.852635	1.7411	0.870551	2.92817	0.371131	9.64646	10.2674	0.198884	6.72717	18.3792	1.3566	1.10191	1.45397	1.43396	0.463294	0.539614	8	1.39474	9.71356	0.517632	0.768438	2.75108	12.5533	15.6707	0.712025	24.4201	6.40856	3.16017	0.624165	16.3362	0.594604	17.0299	1.08673	0.543367	0.752623	0.702222	6.45313	3.01049	0.348686	0.97942
		Mean	2	2.71897	8.78601	1.16006	0.910047	1.53424	0.995472	3.01151	0.431932	10.0378	10.3871	0.181227	6.41259	18.4383	1.27367	1.05602	1.7552	1.39864	0.516894	0.53302	8.00115	1.39477	9.51838	0.54449	0.651242	3.20742	12.2407	16.623	0.735217	24.2057	6.73113	2.98532	0.613759	16.1144	0.589146	16.8779	1.12321	0.54256	0.792493	0.620996	5.81924	2.65293	0.416653	0.915871
		SD	0	0.216054	0.547065	0.442885	0.084402	0.255718	0.11678	0.0961177	0.109765	0.382466	0.109795	0.0282449	0.280093	0.960577	0.088211	0.0667696	0.30852	0.052815	0.0500947	0.0569812	0.16637	0.00966772	0.863318	0.0434373	0.231824	0.406507	0.29846	1.74394	0.0578556	0.855268	0.280371	0.151751	0.0430679	0.384209	0.00472624	0.483975	0.0506121	0.0524514	0.0384386	0.0706022	0.550288	0.693902	0.0589438	0.104267
	S5DM	1	2	2.22942	1.94082	1.4012	0.833161	0.710382	0.399611	1.25411	0.102002	2.21402	0.97716	0.850667	1.04729	2.37293	0.983957	0.862542	0.788218	1.56555	0.413703	0.545884	1.71317	0.597358	0.256435	0.516438	0.561231	4.1315	2.26054	4.36707	0.672062	2.57874	1.01162	0.672062	0.82169	3.33264	0.850667	3.40267	1.21139	0.258219	1.15402	0.80478	4.9818	2.94173	0.640232	0.918064
	S5DM	2	2	2.29209	2.00926	1.53333	0.750886	0.686184	1.06191	1.36289	0.141284	1.94082	1.03288	1.04729	1.01866	2.26054	1.02574	1.07674	0.799221	1.60956	0.40239	0.437291	1.70133	0.838956	0.178831	0.462225	0.569066	4.36707	2.22942	3.74942	0.82169	2.43964	1.00463	0.640232	0.80478	3.33264	0.793701	3.30962	1.14605	0.352737	1.14605	0.771997	1.87471	1.64338	0.640232	0.943874
	S5DM	3	2	2.56093	1.8489	1.60956	0.750886	0.649169	0.581023	1.28937	0.145256	1.99538	1.04006	0.963707	0.990801	2.06575	0.868541	0.799221	0.799221	1.70133	0.39685	0.512871	1.67791	0.549681	0.170361	0.362654	0.573024	3.8282	2.4909	4.01853	0.705475	2.43964	1.04006	1.37237	0.838956	3.37916	0.850667	3.30962	1.20303	0.329116	1.14605	0.92445	4.91321	3.02444	0.557354	0.856584
		Mean	2	2.36081	1.93299	1.5147	0.778311	0.681912	0.680849	1.30212	0.129514	2.05007	1.0167	0.953889	1.01892	2.23307	0.959413	0.912834	0.795553	1.62548	0.404314	0.498682	1.69747	0.661998	0.201876	0.447106	0.567773	4.10893	2.32695	4.04501	0.733076	2.48601	1.01877	0.894887	0.821809	3.34815	0.831678	3.34064	1.18682	0.313357	1.1487	0.833742	3.92324	2.53652	0.612606	0.906174
		SD	0	0.176115	0.080468	0.10542	0.0475011	0.0308291	0.34225	0.0554977	0.0239086	0.144577	0.0344293	0.0986804	0.0282477	0.155418	0.0814231	0.145433	0.00635265	0.0692795	0.00858949	0.0556694	0.0179429	0.155093	0.0474394	0.0779987	0.00600157	0.270144	0.142833	0.309678	0.0785398	0.0803113	0.0187654	0.413816	0.0170881	0.0268595	0.0328897	0.0537202	0.0355586	0.0491903	0.00460228	0.0802469	1.77441	0.774584	0.0478494	0.0448434
	S5DT	1	2	1.63014	2.47084	1.92519	0.626332	0.843816	0.613442	1.41912	0.270744	2.59368	1.36131	0.855595	1.23542	3.10588	1.37078	0.942785	0.99654	0.26334	0.534033	0.474671	2.12138	0.690159	0.617709	0.50874	0.820742	3.95863	2.95878	5.04551	0.635075	3.74509	1.29684	0.820742	0.904379	4.3319	1.00347	4.45369	1.17691	0.568408	1.46917	0.929805	5.71598	1.99308	0.699793	1.20164
	S5DT	2	2	2.64818	2.45377	1.69937	0.724471	0.873573	1.20164	1.92519	0.294227	2.25793	1.38992	1.31494	1.20999	2.68515	1.50004	1.31494	0.99654	2.18102	0.424842	0.572362	2.10672	0.675955	0.64842	0.568408	0.64842	3.90413	3.14923	4.70763	0.694959	2.87787	1.37078	0.809442	0.91067	4.15544	0.949342	4.21344	1.31494	0.568408	1.39959	0.976032	4.77334	3.87716	0.867539	1.21841
	S5DT	3	2	2.09217	2.45377	1.36131	0.694959	0.929805	0.526681	2.0209	0.290176	2.37019	1.32409	1.58557	1.25266	2.38667	1.22688	0.873573	1.07549	2.38667	0.458502	0.65293	2.12138	0.560583	0.576343	0.572362	0.622006	3.77114	2.81864	4.64282	0.609205	2.97935	1.21841	1.5966	0.891929	4.36203	1.02456	4.42292	1.13682	0.545254	1.39959	1.12896	6.04189	2.04911	0.584389	1.12896
		Mean	2	2.1235	2.45946	1.66196	0.681921	0.882398	0.780586	1.78841	0.285049	2.40726	1.35844	1.25204	1.23269	2.7259	1.3659	1.04377	1.02286	1.61034	0.472459	0.566654	2.11649	0.642232	0.614157	0.549837	0.697056	3.87796	2.97555	4.79865	0.646413	3.20077	1.29534	1.07559	0.902326	4.28312	0.992457	4.36335	1.20956	0.56069	1.42278	1.0116	5.5104	2.63978	0.71724	1.183
		SD	0	0.509739	0.00985382	0.283793	0.0503518	0.0436686	0.367211	0.323368	0.012553	0.170919	0.0330086	0.36903	0.0214654	0.36133	0.136642	0.237381	0.0455842	1.17106	0.0559171	0.0892664	0.00846015	0.0710661	0.0361693	0.0356459	0.107926	0.0964436	0.165932	0.216228	0.0439869	0.474117	0.0761973	0.451237	0.00953791	0.111601	0.0387983	0.130731	0.0934433	0.0133683	0.0401736	0.104235	0.658786	1.07196	0.142379	0.0475449

## Sheet: Correlation matrix individuaGSL
							Correlation matrix for individual GSL contents
	Genotype	MYB28-Bol007795	MYB28-Bol036286	MYB28 - Bol017019	MYB28-Bol036743	MYB29 - Bol008849	MYB34 - Bol017062	MYB34 - Bol007760	MYB34 - Bol036262	MYB51 - Bol013207	MYB51 - Bol030761	MYB122-Bol026204	ST5a - Bol039395	ST5a - Bol026200	ST5b - Bol026202	ST5b - Bol026201	ST5c - Bol030757	FMOGS-OX2 - Bol010993	FMOGS-OX5- Bol029100	FMOGS-OX5 - Bol031350	GSL-OH - Bol033373	CYP81F1 - Bol028913	CYP81F1 - Bol028914	CYP81F1 - Bol017375	CYP81F1 - Bol017376	CYP81F2 - Bol012237	CYP81F2 - Bol014239	CYP81F2 - Bol026044	CYP81F3 - Bol032711	CYP81F3 - Bol028919	CYP81F4 - Bol032712	CYP81F4 - Bol032714	CYP81F4 - Bol028918	IGMT1 - Bol007029	IGMT1 - Bol020663	IGMT2 - Bol007030	AOP2-Bo2g102190	AOP2-Bo3g052110	AOP2-Bo9g006240	Glucoiberin	Progoitrin	Sinigrin	Gluconapin	Glucoiberverin	4-Hydroxyglucobrassicin	Glucoerucin	Glucobrassicin	4-Methoxyglucobr	Neoglucobrassici
MYB28-Bol007795	0.623
P-value	0
MYB28-Bol036286	0.238	0.655
P-value	0.129	0
MYB28 - Bol017019	0.284	-0.109	-0.05
P-value	0.068	0.494	0.752
MYB28-Bol036743	0.129	-0.22	-0.044	0.969
P-value	0.415	0.161	0.781	0
MYB29 - Bol008849	0.338	0.641	0.695	0.009	-0.024
P-value	0.029	0	0	0.953	0.882
MYB34 - Bol017062	-0.298	-0.26	-0.062	0.116	0.18	-0.322
P-value	0.055	0.097	0.696	0.463	0.255	0.038
MYB34 - Bol007760	0.465	0.125	0.191	0.915	0.866	0.276	-0.181
P-value	0.002	0.432	0.226	0	0	0.077	0.252
MYB34 - Bol036262	-0.425	-0.099	0.095	-0.045	0.04	0.407	-0.155	0.048
P-value	0.005	0.533	0.548	0.777	0.802	0.008	0.326	0.761
MYB51 - Bol013207	0.442	0.671	0.943	0.09	0.061	0.711	-0.09	0.348	0.046
P-value	0.003	0	0	0.57	0.699	0	0.57	0.024	0.771
MYB51 - Bol030761	0.416	0.669	0.94	0.02	0	0.755	-0.113	0.292	0.12	0.98
P-value	0.006	0	0	0.898	0.998	0	0.477	0.061	0.448	0
MYB122-Bol026204	-0.268	-0.021	-0.029	-0.143	-0.134	-0.323	0.001	-0.136	-0.005	-0.099	-0.149
P-value	0.087	0.894	0.857	0.365	0.396	0.037	0.994	0.392	0.974	0.534	0.348
ST5a - Bol039395	0.404	0.665	0.939	0.075	0.052	0.767	-0.117	0.344	0.139	0.983	0.994	-0.116
P-value	0.008	0	0	0.635	0.743	0	0.46	0.026	0.379	0	0	0.464
ST5a - Bol026200	0.368	0.695	0.961	-0.039	-0.056	0.738	-0.097	0.227	0.107	0.979	0.99	-0.102	0.984
P-value	0.016	0	0	0.808	0.726	0	0.54	0.148	0.5	0	0	0.521	0
ST5b - Bol026202	0.635	0.779	0.435	0.118	0.013	0.699	-0.232	0.29	0.149	0.509	0.545	-0.261	0.536	0.535
P-value	0	0	0.004	0.457	0.935	0	0.139	0.063	0.345	0.001	0	0.094	0	0
ST5b - Bol026201	0.121	0.547	0.329	-0.298	-0.355	0.348	0.18	-0.211	0.245	0.339	0.363	0.242	0.37	0.396	0.434
P-value	0.445	0	0.033	0.055	0.021	0.024	0.254	0.179	0.118	0.028	0.018	0.122	0.016	0.01	0.004
ST5c - Bol030757	-0.193	0.088	0.174	-0.139	-0.132	-0.169	-0.005	-0.079	0.014	0.112	0.068	0.968	0.099	0.109	-0.17	0.296
P-value	0.221	0.578	0.27	0.379	0.405	0.286	0.974	0.618	0.931	0.481	0.668	0	0.534	0.49	0.283	0.057
FMOGS-OX2 - Bol010993	0.296	-0.041	-0.01	0.964	0.942	0.04	0.023	0.937	-0.016	0.119	0.048	-0.042	0.106	-0.01	0.102	-0.274	-0.04
P-value	0.057	0.796	0.949	0	0	0.804	0.884	0	0.92	0.453	0.765	0.79	0.503	0.951	0.519	0.08	0.804
FMOGS-OX5- Bol029100	0.158	0.291	0.064	-0.101	-0.1	0.406	-0.156	-0.036	0.421	0.086	0.177	-0.161	0.148	0.163	0.656	0.198	-0.118	-0.15
P-value	0.317	0.061	0.686	0.523	0.53	0.008	0.324	0.822	0.005	0.59	0.262	0.307	0.348	0.302	0	0.208	0.457	0.343
FMOGS-OX5 - Bol031350	0.032	0.317	0.055	-0.307	-0.326	0.451	-0.381	-0.122	0.705	0.094	0.18	-0.014	0.174	0.181	0.488	0.509	-0.002	-0.266	0.657
P-value	0.842	0.041	0.727	0.048	0.035	0.003	0.013	0.441	0	0.553	0.254	0.927	0.271	0.251	0.001	0.001	0.991	0.089	0
GSL-OH - Bol033373	0.434	0.732	0.95	0	-0.031	0.769	-0.128	0.272	0.093	0.973	0.989	-0.16	0.982	0.991	0.589	0.383	0.048	0.032	0.17	0.189
P-value	0.004	0	0	1	0.843	0	0.419	0.082	0.558	0	0	0.313	0	0	0	0.012	0.764	0.843	0.281	0.231
CYP81F1 - Bol028913	0.316	0.581	0.663	-0.138	-0.131	0.792	0.01	0.054	0.373	0.704	0.777	-0.334	0.756	0.762	0.684	0.536	-0.159	-0.154	0.547	0.487	0.758
P-value	0.041	0	0	0.384	0.41	0	0.95	0.735	0.015	0	0	0.031	0	0	0	0	0.316	0.329	0	0.001	0
CYP81F1 - Bol028914	0.285	0.634	0.946	-0.079	-0.082	0.769	-0.071	0.175	0.176	0.953	0.982	-0.113	0.976	0.981	0.504	0.396	0.106	-0.059	0.21	0.207	0.968	0.798
P-value	0.067	0	0	0.62	0.604	0	0.657	0.268	0.264	0	0	0.478	0	0	0.001	0.009	0.504	0.712	0.182	0.189	0	0
CYP81F1 - Bol017375	-0.613	-0.289	-0.084	-0.012	0.082	-0.318	0.2	-0.111	0.31	-0.203	-0.203	0.445	-0.189	-0.157	-0.336	-0.073	0.387	0.037	-0.041	0.033	-0.182	-0.31	-0.147
P-value	0	0.063	0.599	0.942	0.607	0.04	0.203	0.484	0.046	0.197	0.198	0.003	0.229	0.321	0.03	0.646	0.011	0.816	0.795	0.835	0.25	0.045	0.351
CYP81F1 - Bol017376	-0.357	-0.251	-0.072	0.046	0.107	-0.286	0.981	-0.252	-0.104	-0.109	-0.122	0.007	-0.124	-0.1	-0.215	0.236	-0.004	-0.051	-0.131	-0.311	-0.13	0.025	-0.064	0.24
P-value	0.02	0.109	0.651	0.772	0.5	0.066	0	0.108	0.514	0.49	0.44	0.967	0.432	0.53	0.171	0.133	0.981	0.747	0.409	0.045	0.412	0.873	0.689	0.126
CYP81F2 - Bol012237	-0.022	0.183	0.137	0.035	0.007	-0.193	-0.044	0.084	-0.124	0.097	0.016	0.934	0.056	0.062	-0.106	0.257	0.939	0.142	-0.219	-0.094	0.023	-0.256	0.013	0.32	-0.067
P-value	0.888	0.247	0.386	0.826	0.965	0.221	0.781	0.595	0.433	0.539	0.919	0	0.724	0.698	0.506	0.1	0	0.371	0.164	0.554	0.885	0.102	0.937	0.039	0.675
CYP81F2 - Bol014239	0.337	0.731	0.946	-0.127	-0.15	0.729	-0.139	0.155	0.111	0.944	0.953	-0.018	0.95	0.973	0.502	0.45	0.174	-0.069	0.094	0.211	0.97	0.706	0.95	-0.07	-0.123	0.134
P-value	0.029	0	0	0.422	0.343	0	0.379	0.327	0.483	0	0	0.909	0	0	0.001	0.003	0.271	0.664	0.554	0.181	0	0	0	0.658	0.439	0.398
CYP81F2 - Bol026044	0.386	0.765	0.955	-0.083	-0.114	0.733	-0.08	0.174	0.077	0.956	0.956	-0.093	0.948	0.981	0.579	0.471	0.106	-0.051	0.148	0.2	0.976	0.751	0.944	-0.197	-0.079	0.091	0.963
P-value	0.011	0	0	0.602	0.473	0	0.613	0.271	0.629	0	0	0.557	0	0	0	0.002	0.503	0.747	0.35	0.204	0	0	0	0.211	0.62	0.565	0
CYP81F3 - Bol032711	-0.103	0.474	0.306	-0.387	-0.402	0.526	-0.079	-0.269	0.56	0.223	0.287	0.044	0.281	0.316	0.427	0.607	0.069	-0.34	0.359	0.631	0.341	0.486	0.339	0.197	0.024	0.013	0.417	0.365
P-value	0.516	0.002	0.049	0.011	0.008	0	0.619	0.084	0	0.155	0.065	0.783	0.072	0.041	0.005	0	0.663	0.028	0.02	0	0.027	0.001	0.028	0.212	0.881	0.936	0.006	0.017
CYP81F3 - Bol028919	0.338	0.673	0.967	-0.052	-0.064	0.741	-0.075	0.208	0.113	0.977	0.988	-0.116	0.983	0.997	0.502	0.396	0.096	-0.026	0.13	0.163	0.987	0.762	0.984	-0.168	-0.077	0.044	0.971	0.979	0.311
P-value	0.028	0	0	0.745	0.687	0	0.639	0.187	0.477	0	0	0.463	0	0	0.001	0.009	0.545	0.87	0.41	0.304	0	0	0	0.288	0.627	0.784	0	0	0.045
CYP81F4 - Bol032712	-0.169	0.18	0.378	-0.178	-0.152	-0.016	-0.024	-0.068	0.027	0.296	0.255	0.893	0.282	0.301	-0.127	0.3	0.964	-0.073	-0.124	-0.025	0.233	-0.015	0.299	0.349	-0.03	0.894	0.364	0.29	0.094	0.295
P-value	0.286	0.254	0.013	0.259	0.335	0.922	0.883	0.67	0.867	0.057	0.104	0	0.071	0.053	0.424	0.053	0	0.647	0.434	0.873	0.137	0.925	0.055	0.023	0.848	0	0.018	0.063	0.554	0.058
CYP81F4 - Bol032714	-0.197	0.092	0.209	-0.134	-0.121	-0.147	0.02	-0.071	0.005	0.144	0.097	0.958	0.13	0.14	-0.193	0.288	0.99	-0.032	-0.16	-0.035	0.078	-0.156	0.134	0.379	0.017	0.935	0.206	0.133	0.07	0.131	0.974
P-value	0.211	0.562	0.183	0.397	0.444	0.353	0.899	0.653	0.975	0.365	0.54	0	0.412	0.377	0.22	0.064	0	0.842	0.311	0.827	0.625	0.324	0.396	0.013	0.915	0	0.19	0.4	0.659	0.409	0
CYP81F4 - Bol028918	-0.002	0.481	0.198	-0.108	-0.144	0.589	-0.253	0.008	0.571	0.121	0.158	-0.042	0.175	0.188	0.554	0.421	-0.04	-0.051	0.387	0.614	0.237	0.376	0.182	0.105	-0.162	0.012	0.274	0.27	0.844	0.176	-0.038	-0.051
P-value	0.988	0.001	0.208	0.496	0.362	0	0.106	0.96	0	0.444	0.317	0.793	0.267	0.234	0	0.005	0.799	0.748	0.011	0	0.131	0.014	0.25	0.508	0.306	0.939	0.08	0.084	0	0.265	0.813	0.75
IGMT1 - Bol007029	0.37	0.721	0.964	-0.017	-0.048	0.696	-0.099	0.248	0.059	0.973	0.966	0.022	0.969	0.983	0.507	0.429	0.224	0.029	0.064	0.136	0.977	0.677	0.952	-0.117	-0.101	0.203	0.976	0.976	0.323	0.979	0.4	0.255	0.207
	0.016	0	0	0.913	0.762	0	0.532	0.114	0.71	0	0	0.891	0	0	0.001	0.005	0.154	0.855	0.688	0.389	0	0	0	0.459	0.524	0.196	0	0	0.037	0	0.009	0.103	0.188
IGMT1 - Bol020663	0.443	0.543	0.029	-0.131	-0.211	0.363	-0.094	-0.064	0.139	0.072	0.116	0.002	0.095	0.114	0.767	0.437	0.017	-0.134	0.767	0.552	0.149	0.469	0.11	-0.235	-0.072	0.044	0.113	0.181	0.449	0.081	-0.022	-0.019	0.529	0.094
P-value	0.003	0	0.857	0.407	0.179	0.018	0.553	0.685	0.379	0.649	0.465	0.99	0.55	0.472	0	0.004	0.913	0.397	0	0	0.346	0.002	0.487	0.133	0.651	0.784	0.476	0.252	0.003	0.612	0.89	0.905	0	0.555
IGMT2 - Bol007030	0.374	0.708	0.963	0.027	-0.003	0.693	-0.119	0.295	0.067	0.971	0.961	0.059	0.966	0.973	0.495	0.401	0.261	0.08	0.058	0.113	0.965	0.658	0.942	-0.115	-0.131	0.249	0.962	0.964	0.288	0.97	0.438	0.292	0.194	0.994	0.086
P-value	0.015	0	0	0.868	0.987	0	0.453	0.058	0.672	0	0	0.712	0	0	0.001	0.009	0.095	0.616	0.716	0.478	0	0	0	0.467	0.407	0.112	0	0	0.065	0	0.004	0.061	0.218	0	0.586
AOP2-Bo2g102190	0.472	0.741	0.294	-0.235	-0.314	0.476	-0.24	-0.093	0.052	0.309	0.361	-0.102	0.336	0.388	0.836	0.446	-0.038	-0.242	0.765	0.565	0.413	0.576	0.364	-0.239	-0.205	-0.038	0.379	0.448	0.408	0.352	-0.016	-0.078	0.455	0.343	0.824	0.316
P-value	0.002	0	0.059	0.135	0.043	0.001	0.126	0.558	0.746	0.046	0.019	0.521	0.03	0.011	0	0.003	0.811	0.123	0	0	0.007	0	0.018	0.127	0.192	0.81	0.013	0.003	0.007	0.022	0.918	0.622	0.002	0.026	0	0.041
AOP2-Bo3g052110	-0.194	0.184	0.099	-0.268	-0.243	0.461	-0.037	-0.189	0.769	0.078	0.17	-0.095	0.162	0.175	0.423	0.492	-0.082	-0.265	0.606	0.802	0.188	0.519	0.237	0.298	0.056	-0.215	0.24	0.173	0.764	0.17	-0.071	-0.096	0.68	0.119	0.47	0.083	0.425
P-value	0.219	0.244	0.532	0.086	0.121	0.002	0.814	0.231	0	0.624	0.282	0.551	0.305	0.268	0.005	0.001	0.605	0.09	0	0	0.233	0	0.131	0.055	0.725	0.172	0.125	0.272	0	0.281	0.656	0.546	0	0.455	0.002	0.603	0.005
AOP2-Bo9g006240	-0.297	-0.25	-0.097	0.075	0.133	-0.325	0.978	-0.24	-0.198	-0.134	-0.15	-0.112	-0.161	-0.128	-0.193	0.138	-0.129	-0.038	-0.114	-0.372	-0.15	-0.002	-0.104	0.181	0.979	-0.165	-0.172	-0.1	-0.073	-0.107	-0.152	-0.109	-0.226	-0.141	-0.073	-0.174	-0.176	-0.022
P-value	0.056	0.111	0.539	0.638	0.401	0.036	0	0.126	0.209	0.398	0.343	0.479	0.308	0.42	0.221	0.383	0.416	0.809	0.471	0.015	0.343	0.988	0.512	0.251	0	0.295	0.276	0.529	0.647	0.502	0.337	0.492	0.15	0.373	0.647	0.271	0.265	0.891
Glucoiberin	-0.518	-0.332	-0.263	-0.163	-0.068	-0.326	0.312	-0.298	0.352	-0.279	-0.231	0.397	-0.232	-0.222	-0.266	0.238	0.372	-0.188	0.258	0.268	-0.302	0.017	-0.152	0.334	0.339	0.195	-0.276	-0.261	0.109	-0.227	0.282	0.349	-0.111	-0.248	0.038	-0.253	-0.046	0.223	0.265
P-value	0	0.032	0.093	0.302	0.669	0.035	0.044	0.056	0.022	0.073	0.14	0.009	0.138	0.157	0.088	0.129	0.015	0.234	0.098	0.086	0.052	0.913	0.336	0.03	0.028	0.217	0.077	0.095	0.493	0.149	0.07	0.024	0.485	0.114	0.811	0.106	0.772	0.156	0.09
Progoitrin	-0.416	-0.199	-0.172	-0.136	-0.07	0.22	-0.058	-0.13	0.801	-0.187	-0.091	0.12	-0.085	-0.118	0.114	0.256	0.11	-0.146	0.562	0.662	-0.145	0.272	-0.011	0.175	0.014	-0.085	-0.152	-0.162	0.475	-0.124	0.037	0.084	0.408	-0.167	0.315	-0.169	0.121	0.649	-0.084	0.649
P-value	0.006	0.206	0.275	0.391	0.659	0.162	0.715	0.413	0	0.235	0.566	0.449	0.594	0.457	0.474	0.102	0.486	0.357	0	0	0.361	0.081	0.947	0.269	0.931	0.592	0.338	0.305	0.001	0.436	0.815	0.597	0.007	0.289	0.042	0.283	0.447	0	0.599	0
Sinigrin	-0.326	-0.257	-0.101	-0.038	0.02	-0.421	0.953	-0.326	-0.261	-0.136	-0.166	0.172	-0.171	-0.135	-0.319	0.224	0.159	-0.116	-0.196	-0.388	-0.184	-0.07	-0.105	0.212	0.943	0.098	-0.15	-0.113	-0.143	-0.111	0.137	0.183	-0.348	-0.123	-0.099	-0.145	-0.211	-0.088	0.928	0.367	-0.113
P-value	0.035	0.101	0.524	0.811	0.9	0.006	0	0.035	0.096	0.392	0.293	0.277	0.278	0.393	0.04	0.154	0.314	0.463	0.213	0.011	0.243	0.661	0.508	0.177	0	0.536	0.341	0.476	0.368	0.483	0.385	0.246	0.024	0.438	0.532	0.361	0.181	0.58	0	0.017	0.477
Gluconapin	-0.692	-0.491	-0.17	-0.034	0.086	-0.372	0.864	-0.348	0.071	-0.3	-0.299	0.053	-0.298	-0.268	-0.461	-0.012	0.006	-0.111	-0.172	-0.337	-0.308	-0.169	-0.207	0.465	0.892	-0.099	-0.276	-0.269	0.038	-0.239	-0.017	0.028	-0.13	-0.276	-0.269	-0.295	-0.404	0.074	0.868	0.394	0.143	0.816
P-value	0	0.001	0.283	0.832	0.588	0.015	0	0.024	0.656	0.054	0.055	0.741	0.055	0.086	0.002	0.94	0.969	0.484	0.276	0.029	0.047	0.285	0.188	0.002	0	0.533	0.077	0.085	0.81	0.127	0.913	0.859	0.411	0.077	0.085	0.058	0.008	0.641	0	0.01	0.365	0
Glucoiberverin	-0.485	-0.281	-0.033	-0.055	0.013	-0.496	0.475	-0.206	-0.155	-0.139	-0.207	0.819	-0.178	-0.155	-0.537	0.085	0.795	-0.015	-0.382	-0.395	-0.228	-0.4	-0.149	0.525	0.466	0.744	-0.102	-0.155	-0.139	-0.146	0.758	0.812	-0.283	-0.052	-0.269	-0.024	-0.395	-0.257	0.374	0.413	-0.054	0.608	0.532
P-value	0.001	0.071	0.836	0.729	0.934	0.001	0.001	0.191	0.328	0.381	0.188	0	0.26	0.328	0	0.593	0	0.924	0.013	0.01	0.147	0.009	0.347	0	0.002	0	0.521	0.326	0.382	0.357	0	0	0.069	0.742	0.085	0.878	0.01	0.101	0.015	0.006	0.735	0	0
4-Hydroxyglucobr	-0.503	-0.273	-0.081	-0.116	-0.05	-0.476	0.428	-0.254	-0.052	-0.181	-0.23	0.878	-0.202	-0.181	-0.476	0.182	0.85	-0.077	-0.26	-0.24	-0.26	-0.348	-0.161	0.504	0.427	0.767	-0.135	-0.181	-0.08	-0.176	0.789	0.854	-0.236	-0.084	-0.169	-0.057	-0.307	-0.153	0.322	0.54	0.108	0.573	0.481	0.974
P-value	0.001	0.08	0.61	0.466	0.753	0.001	0.005	0.105	0.744	0.252	0.143	0	0.198	0.252	0.001	0.248	0	0.627	0.096	0.126	0.097	0.024	0.31	0.001	0.005	0	0.393	0.251	0.616	0.265	0	0	0.132	0.599	0.285	0.718	0.048	0.333	0.038	0	0.496	0	0.001	0
Glucoerucin	-0.106	-0.107	0.023	0.319	0.339	-0.261	0.924	0.06	-0.245	0.041	-0.022	0.144	-0.003	-0.006	-0.12	0.264	0.148	0.248	-0.247	-0.413	-0.029	-0.015	-0.016	0.13	0.899	0.186	-0.041	0.028	-0.126	0.009	0.118	0.173	-0.214	0.039	-0.054	0.033	-0.216	-0.156	0.88	0.207	-0.162	0.886	0.701	0.54	0.485
P-value	0.505	0.501	0.887	0.04	0.028	0.095	0	0.705	0.118	0.797	0.888	0.364	0.985	0.97	0.45	0.092	0.35	0.113	0.115	0.007	0.855	0.924	0.919	0.412	0	0.238	0.796	0.86	0.426	0.957	0.458	0.273	0.173	0.806	0.735	0.834	0.17	0.323	0	0.188	0.304	0	0	0	0.001
Glucobrassicin	-0.557	-0.554	-0.218	0.266	0.376	-0.5	0.871	-0.068	-0.076	-0.289	-0.333	0.162	-0.314	-0.316	-0.511	-0.13	0.121	0.191	-0.267	-0.506	-0.364	-0.294	-0.278	0.409	0.841	0.084	-0.364	-0.328	-0.297	-0.291	0.083	0.141	-0.361	-0.303	-0.341	-0.293	-0.502	-0.186	0.836	0.393	-0.009	0.843	0.895	0.643	0.584	0.806
P-value	0	0	0.165	0.088	0.014	0.001	0	0.67	0.634	0.063	0.031	0.305	0.043	0.041	0.001	0.413	0.446	0.225	0.088	0.001	0.018	0.059	0.075	0.007	0	0.597	0.018	0.034	0.056	0.062	0.601	0.374	0.019	0.051	0.027	0.06	0.001	0.238	0	0.01	0.953	0	0	0	0	0
4-Methoxyglucobr	-0.53	-0.353	-0.102	-0.006	0.072	-0.491	0.402	-0.151	-0.035	-0.21	-0.266	0.846	-0.235	-0.227	-0.527	0.021	0.811	0.04	-0.297	-0.332	-0.299	-0.427	-0.205	0.574	0.387	0.745	-0.183	-0.245	-0.146	-0.222	0.758	0.82	-0.254	-0.131	-0.243	-0.093	-0.412	-0.195	0.29	0.46	0.072	0.519	0.498	0.973	0.971	0.45	0.625
P-value	0	0.022	0.519	0.969	0.651	0.001	0.008	0.341	0.825	0.181	0.088	0	0.134	0.148	0	0.897	0	0.799	0.056	0.032	0.054	0.005	0.192	0	0.011	0	0.246	0.118	0.358	0.158	0	0	0.104	0.407	0.121	0.56	0.007	0.215	0.063	0.002	0.651	0	0.001	0	0	0.003	0
Neoglucobrassici	-0.268	0.037	0.122	-0.153	-0.131	-0.292	0.163	-0.168	-0.136	0.024	-0.042	0.942	-0.013	0.022	-0.277	0.24	0.943	-0.066	-0.233	-0.179	-0.042	-0.273	0.006	0.457	0.161	0.92	0.109	0.042	0.002	0.017	0.925	0.95	-0.097	0.141	-0.052	0.172	-0.096	-0.157	0.056	0.305	-0.075	0.347	0.178	0.898	0.908	0.294	0.292	0.879
P-value	0.086	0.817	0.441	0.334	0.41	0.061	0.302	0.287	0.39	0.88	0.793	0	0.937	0.888	0.075	0.126	0	0.68	0.137	0.258	0.794	0.08	0.972	0.002	0.308	0	0.493	0.794	0.991	0.914	0	0	0.543	0.375	0.742	0.275	0.547	0.321	0.724	0.049	0.637	0.024	0.259	0	0	0.058	0.06	0

## Sheet: Aliphatic
						Correlation matrix value for aliphatic GSL genes and individual aliphatic GSL
	MYB28-Bol007795	MYB28-Bol036286	MYB28 - Bol017019	MYB28-Bol036743	MYB29 - Bol008849	MYB34 - Bol017062	ST5b - Bol026201	ST5c - Bol030757	FMOGS-OX2 - Bol010993	FMOGS-OX5- Bol029100	FMOGS-OX5 - Bol031350	GSL-OH - Bol033373	AOP2-Bo2g102190	AOP2-Bo3g052110	AOP2-Bo9g006240
Glucoiberin	-0.332	-0.263	-0.163	-0.068	-0.326	-0.266	0.238	0.372	-0.188	0.258	0.268	-0.302	-0.046	0.223	0.265
Progoitrin	-0.199	-0.172	-0.136	-0.07	0.22	0.114	0.256	0.11	-0.146	0.562	0.662	-0.145	0.121	0.649	-0.084
Sinigrin	-0.257	-0.101	-0.038	0.02	-0.421	-0.319	0.224	0.159	-0.116	-0.196	-0.388	-0.184	-0.211	-0.088	0.928
Gluconapin	-0.491	-0.17	-0.034	0.086	-0.372	-0.461	-0.012	0.006	-0.111	-0.172	-0.337	-0.308	-0.404	0.074	0.868
Glucoiberverin	-0.281	-0.033	-0.055	0.013	-0.496	-0.537	0.085	0.795	-0.015	-0.382	-0.395	-0.228	-0.395	-0.257	0.374
Glucoerucin	-0.107	0.023	0.319	0.339	-0.261	-0.12	0.264	0.148	0.248	-0.247	-0.413	-0.029	-0.216	-0.156	0.88
		Heatmap for aliphatic GSL
	Genes	Glucoiberin	Progoitrin	Sinigrin	Gluconapin	Glucoiberverin	Glucoerucin
	MYB28 - Bol007795	-0.332	-0.199	-0.257	-0.491	-0.281	-0.107
	MYB28 - Bol036286	-0.263	-0.172	-0.101	-0.17	-0.033	0.023
	MYB28 - Bol017019	-0.163	-0.136	-0.038	-0.034	-0.055	0.319
	MYB28-Bol036743	-0.068	-0.07	0.02	0.086	0.013	0.339
	MYB29 - Bol008849	-0.326	0.22	-0.421	-0.372	-0.496	-0.261
	ST5b - Bol026202	-0.266	0.114	-0.319	-0.461	-0.537	-0.12
	ST5b - Bol026201	0.238	0.256	0.224	-0.012	0.085	0.264
	ST5c - Bol030757	0.372	0.11	0.159	0.006	0.795	0.148
	FMOGS-OX2 - Bol010993	-0.188	-0.146	-0.116	-0.111	-0.015	0.248
	FMOGS-OX5- Bol029100	0.258	0.562	-0.196	-0.172	-0.382	-0.247
	FMOGS-OX5 - Bol031350	0.268	0.662	-0.388	-0.337	-0.395	-0.413
	GSL-OH - Bol033373	-0.302	-0.145	-0.184	-0.308	-0.228	-0.029
	AOP2 - Bo2g102190	-0.046	0.121	-0.211	-0.404	-0.395	-0.216
	AOP2 - Bo3g052110	0.223	0.649	-0.088	0.074	-0.257	-0.156
	AOP2 - Bo9g006240	0.265	-0.084	0.928	0.868	0.374	0.88

## Sheet: Indolic
					Correlation matrix value for indolic GSL genes and individual indolic GSL
	MYB34 - Bol017062	MYB34 - Bol007760	MYB34 - Bol036262	MYB51 - Bol013207	MYB51 - Bol030761	MYB122-Bol026204	ST5a - Bol039395	ST5a - Bol026200	CYP81F1 - Bol028913	CYP81F1 - Bol028914	CYP81F1 - Bol017375	CYP81F1 - Bol017376	CYP81F2 - Bol012237	CYP81F2 - Bol014239	CYP81F2 - Bol026044	CYP81F3 - Bol032711	CYP81F3 - Bol028919	CYP81F4 - Bol032712	CYP81F4 - Bol032714	CYP81F4 - Bol028918	IGMT1 - Bol007029	IGMT1 - Bol020663	IGMT2 - Bol007030
4-Hydroxyglucobrassicin	0.428	-0.254	-0.052	-0.181	-0.23	0.878	-0.202	-0.181	-0.348	-0.161	0.504	0.427	0.767	-0.135	-0.181	-0.08	-0.176	0.789	0.854	-0.236	-0.084	-0.169	-0.057
Glucobrassicin	0.871	-0.068	-0.076	-0.289	-0.333	0.162	-0.314	-0.316	-0.294	-0.278	0.409	0.841	0.084	-0.364	-0.328	-0.297	-0.291	0.083	0.141	-0.361	-0.303	-0.341	-0.293
4-Methoxyglucobrassicin	0.402	-0.151	-0.035	-0.21	-0.266	0.846	-0.235	-0.227	-0.427	-0.205	0.574	0.387	0.745	-0.183	-0.245	-0.146	-0.222	0.758	0.82	-0.254	-0.131	-0.243	-0.093
Neoglucobrassicin	0.163	-0.168	-0.136	0.024	-0.042	0.942	-0.013	0.022	-0.273	0.006	0.457	0.161	0.92	0.109	0.042	0.002	0.017	0.925	0.95	-0.097	0.141	-0.052	0.172
				Heatmap for Indolic GSL
		Genes	4-Hydroxyglucobrassin	Glucobrassicin	4-Methoxyglucobrassicin	Neoglucobrassicin
		MYB34 - Bol017062	0.428	0.871	0.402	0.163
		MYB34 - Bol007760	-0.254	-0.068	-0.151	-0.168
		MYB34 - Bol036262	-0.052	-0.076	-0.035	-0.136
		MYB51 - Bol013207	-0.181	-0.289	-0.21	0.024
		MYB51 - Bol030761	-0.23	-0.333	-0.266	-0.042
		MYB122-Bol026204	0.878	0.162	0.846	0.942
		ST5a - Bol039395	-0.202	-0.314	-0.235	-0.013
		ST5a - Bol026200	-0.181	-0.316	-0.227	0.022
		CYP81F1 - Bol028913	-0.348	-0.294	-0.427	-0.273
		CYP81F1 - Bol028914	-0.161	-0.278	-0.205	0.006
		CYP81F1 - Bol017375	0.504	0.409	0.574	0.457
		CYP81F1 - Bol017376	0.427	0.841	0.387	0.161
		CYP81F2 - Bol012237	0.767	0.084	0.745	0.92
		CYP81F2 - Bol014239	-0.135	-0.364	-0.183	0.109
		CYP81F2 - Bol026044	-0.181	-0.328	-0.245	0.042
		CYP81F3 - Bol032711	-0.08	-0.297	-0.146	0.002
		CYP81F3 - Bol028919	-0.176	-0.291	-0.222	0.017
		CYP81F4 - Bol032712	0.789	0.083	0.758	0.925
		CYP81F4 - Bol032714	0.854	0.141	0.82	0.95
		CYP81F4 - Bol028918	-0.236	-0.361	-0.254	-0.097
		IGMT1 - Bol007029	-0.084	-0.303	-0.131	0.141
		IGMT1 - Bol020663	-0.169	-0.341	-0.243	-0.052
		IGMT2 - Bol007030	-0.057	-0.293	-0.093	0.172
